# Supplementary material for: Daily positive and negative affect during the COVID-19 pandemic
Source: Front Psychol. 2024 Jan 8;14:1239123. doi: 10.3389/fpsyg.2023.1239123 (PMC10800618; doi:10.3389/fpsyg.2023.1239123)
Supplement: Supplementary file 6 [file Table_3.XLSX]

## Sheet: Supplementary Table 3
Supplementary Table 3. Positive and negative affect during the COVID-19 pandemic compared to May/Jun 2020.
a.
		Happy				Optimistic				Hopeful				Calm				Grateful				Thoughful
		estimate	conf.low	conf. high	p value	estimate	conf. low	conf. high	p value	estimate	conf. low	conf. high	p value	estimate	conf. low	conf. high	p value	estimate	conf. low	conf. high	p value	estimate	conf. low	conf. high	p value
May-Jun, 2020	Jul, 2020	0.00726494	0.00478197	0.0097479	<0.001	0.00620866	0.00372565	0.00869168	<0.001	0.00168724	-0.000804112	0.0041786	0.184388	0.00725265	0.00484221	0.0096631	<0.001	0.0160262	0.0132676	0.0187848	<0.001	0.0159543	0.0133677	0.0185409	<0.001
	Aug, 2020	0.0161627	0.0121799	0.0201456	<0.001	0.0239059	0.0199076	0.0279042	<0.001	0.0196796	0.0156706	0.0236885	<0.001	0.021946	0.0180604	0.0258315	<0.001	0.0429305	0.0385033	0.0473577	<0.001	0.0409073	0.036737	0.0450775	<0.001
	Sep, 2020	0.0148173	0.00950181	0.0201328	<0.001	0.0219079	0.0165834	0.0272323	<0.001	0.0170775	0.0117356	0.0224193	<0.001	0.0257586	0.0205482	0.030969	<0.001	0.0491359	0.0432258	0.055046	<0.001	0.0512783	0.0457291	0.0568275	<0.001
	Oct, 2020	0.0173684	0.010501	0.0242359	<0.001	0.0278769	0.0210034	0.0347503	<0.001	0.0254132	0.0185354	0.032291	<0.001	0.0318047	0.0250179	0.0385916	<0.001	0.0578724	0.0502679	0.0654768	<0.001	0.0619557	0.0547899	0.0691216	<0.001
	Nov, 2020	0.0226986	0.0134358	0.0319614	<0.001	0.0578341	0.0485627	0.0671055	<0.001	0.0607585	0.0515214	0.0699956	<0.001	0.027208	0.0180244	0.0363915	<0.001	0.0684065	0.0581717	0.0786412	<0.001	0.0676827	0.0579556	0.0774098	<0.001
	Dec, 2020	0.0305368	0.0166068	0.0444668	<0.001	0.0623024	0.0483589	0.0762459	<0.001	0.0645937	0.0507334	0.078454	<0.001	0.0457921	0.0319219	0.0596624	<0.001	0.0872162	0.0719195	0.102513	<0.001	0.0848935	0.0703399	0.0994471	<0.001
	Jan, 2021	0.0246646	0.00525442	0.0440748	<0.05	0.0680015	0.0486259	0.0873772	<0.001	0.0720368	0.0527509	0.0913228	<0.001	0.0407403	0.0213575	0.0601231	<0.001	0.0838267	0.0624731	0.10518	<0.001	0.0933825	0.0731134	0.113652	<0.001
	Feb, 2021	0.033435	0.0112486	0.0556214	<0.01	0.0763342	0.0542136	0.0984548	<0.001	0.0763708	0.0543385	0.0984031	<0.001	0.0537954	0.0316553	0.0759355	<0.001	0.0929934	0.0686295	0.117357	<0.001	0.0987486	0.0756423	0.121855	<0.001
b.
		Angry				Lonely				Sad				Stressed				Anxious				Tired
		estimate	conf.low	conf. high	p value	estimate	conf.low	conf. high	p value	estimate	conf.low	conf. high	p value	estimate	conf.low	conf. high	p value	estimate	conf.low	conf. high	p value	estimate	conf.low	conf. high	p value
May-Jun, 2020	Jul, 2020	-0.0144183	-0.0160021	-0.0128346	<0.001	-0.000841021	-0.00240895	0.000726909	0.293119	-0.021327	-0.0229973	-0.0196566	<0.001	-0.0189844	-0.0209037	-0.0170651	<0.001	-0.00909877	-0.0110025	-0.007195	<0.001	-0.0177447	-0.0194278	-0.0160616	<0.001
	Aug, 2020	-0.0113996	-0.0138945	-0.00890465	<0.001	0.000201537	-0.00222841	0.00263149	0.870867	-0.0192791	-0.0218553	-0.0167029	<0.001	-0.0154027	-0.018422	-0.0123833	<0.001	-0.00792687	-0.0109211	-0.00493266	<0.001	-0.0173029	-0.019881	-0.0147247	<0.001
	Sep, 2020	-0.00450605	-0.00786826	-0.00114384	<0.01	0.000768817	-0.00241481	0.00395244	0.63599	-0.0114064	-0.0148729	-0.00793991	<0.001	-0.0144575	-0.0184358	-0.0104791	<0.001	-0.00751615	-0.0114854	-0.00354687	<0.001	-0.0182079	-0.0215822	-0.0148336	<0.001
	Oct, 2020	-0.00332844	-0.00765516	0.000998284	0.131618	0.00256728	-0.00156453	0.00669909	0.223295	-0.015597	-0.0200336	-0.0111605	<0.001	-0.0143444	-0.0193696	-0.00931923	<0.001	-0.00548475	-0.0105268	-0.000442725	<0.05	-0.01934	-0.023679	-0.015001	<0.001
	Nov, 2020	-0.00940312	-0.0148916	-0.00391463	<0.001	0.00356467	-0.00205054	0.00917988	0.213415	-0.0139631	-0.0197554	-0.00817078	<0.001	-0.00815886	-0.0147079	-0.00160987	<0.05	0.0113312	0.00475017	0.0179123	<0.001	-0.0220378	-0.0277908	-0.0162848	<0.001
	Dec, 2020	-0.0169914	-0.0251762	-0.00880663	<0.001	0.00849065	6.87304e-05	0.0169126	<0.05	-0.010925	-0.0196418	-0.0022082	<0.05	-0.0308622	-0.0405376	-0.0211867	<0.001	-0.0173844	-0.0271653	-0.00760345	<0.001	-0.0221481	-0.0306143	-0.0136819	<0.001
	Jan, 2021	0.00187237	-0.00957266	0.0133174	0.74848	0.00622535	-0.00552381	0.0179745	0.299039	-0.00158024	-0.0137529	0.0105925	0.799156	-0.0226645	-0.0361238	-0.00920523	<0.001	-0.00482631	-0.0184535	0.00880092	0.487586	-0.0197645	-0.0315233	-0.00800584	<0.001
	Feb, 2021	-0.0208626	-0.0336466	-0.00807864	<0.01	0.00903264	-0.0044428	0.0225081	0.188923	-0.0161596	-0.0299243	-0.00239493	<0.05	-0.0350979	-0.0504393	-0.0197564	<0.001	-0.0210312	-0.0364976	-0.0055647	<0.01	-0.0172843	-0.0307605	-0.00380802	<0.05
