# Supplementary material for: Daily positive and negative affect during the COVID-19 pandemic
Source: Front Psychol. 2024 Jan 8;14:1239123. doi: 10.3389/fpsyg.2023.1239123 (PMC10800618; doi:10.3389/fpsyg.2023.1239123)
Supplement: Supplementary file 7 [file Table_4.XLSX]

## Sheet: Supplementary Table 4
Supplementary Table 4. Associations between demographic variables and affect.
a.
		Happy				Optimistic				Hopeful				Calm				Grateful				Thoughful
		estimate	conf.low	conf.high	p value	estimate	conf.low	conf.high	p value	estimate	conf.low	conf.high	p value	estimate	conf.low	conf.high	p value	estimate	conf.low	conf.high	p value	estimate	conf.low	conf.high	p value
Gender: Male	Female	-0.0364847	-0.045134	-0.0278355	<0.001	-0.063849	-0.0724151	-0.0552828	<0.001	-0.0501365	-0.0586757	-0.0415974	<0.001	-0.0568878	-0.0653499	-0.0484256	<0.001	0.00411471	-0.00525809	0.0134875	0.39	-0.0409052	-0.0496737	-0.0321367	<0.001
	Other	-0.109169	-0.157002	-0.0613364	<0.001	-0.118319	-0.161906	-0.0747316	<0.001	-0.109188	-0.156828	-0.0615484	<0.001	-0.0906079	-0.133618	-0.0475978	<0.001	-0.106715	-0.161164	-0.0522655	<0.001	-0.0616902	-0.11126	-0.0121206	<0.05
Age range: 18-30	30 - 45	0.0023358	-0.00728577	0.0119574	0.634	0.0220295	0.012368	0.031691	<0.001	0.0299807	0.0202107	0.0397507	<0.001	0.0179705	0.00874968	0.0271913	<0.001	0.0664711	0.0553206	0.0776216	<0.001	0.0409211	0.030516	0.0513263	<0.001
	45 - 60	0.0115832	0.00176909	0.0213974	<0.05	0.0580849	0.0482874	0.0678825	<0.001	0.0676482	0.0577772	0.0775192	<0.001	0.0493212	0.039918	0.0587243	<0.001	0.112005	0.100973	0.123038	<0.001	0.0712247	0.0607925	0.0816568	<0.001
	60 - 80	-0.00150794	-0.0109925	0.0079766	0.755	0.0543505	0.044866	0.0638351	<0.001	0.0645416	0.0550112	0.074072	<0.001	0.0441912	0.0350498	0.0533327	<0.001	0.098429	0.0877067	0.109151	<0.001	0.0553289	0.0452877	0.0653702	<0.001
	80+	-0.0100177	-0.0462172	0.0261818	0.588	0.048397	0.0142187	0.0825752	<0.01	0.0584819	0.0246511	0.0923128	<0.01	0.022628	-0.0127878	0.0580438	0.21	0.0781835	0.0419396	0.114427	<0.001	0.0221965	-0.0123261	0.0567191	0.208
Race/Ethnicity: White	African American	0.0571284	0.0378851	0.0763717	<0.001	0.109797	0.0905012	0.129093	<0.001	0.113962	0.0948075	0.133116	<0.001	0.0916954	0.0730443	0.110346	<0.001	0.116441	0.0968265	0.136056	<0.001	0.0934959	0.0740221	0.11297	<0.001
	Asian	-0.0119253	-0.0333247	0.00947406	0.275	0.00214203	-0.0192156	0.0234996	0.844	0.000676115	-0.0203367	0.0216889	0.95	0.0264637	0.00544026	0.0474871	<0.05	0.0246524	0.000857378	0.0484474	<0.05	0.00569043	-0.0162962	0.0276771	0.612
	Hispanic/Latinx	0.0339408	0.0193464	0.0485351	<0.001	0.063538	0.0488822	0.0781937	<0.001	0.0723867	0.0578033	0.0869701	<0.001	0.0387711	0.0250699	0.0524724	<0.001	0.0646669	0.0496352	0.0796986	<0.001	0.0233263	0.00851582	0.0381367	<0.01
	Hawaiian/Islander	0.112784	0.0271618	0.198407	<0.05	0.123065	0.0335051	0.212625	<0.01	0.136345	0.0473066	0.225383	<0.01	0.10201	0.0140356	0.189984	<0.05	0.129193	0.0469511	0.211436	<0.01	0.101399	0.0142372	0.18856	<0.05
	American Indian/Alaska Native	0.0704656	0.0185502	0.122381	<0.01	0.0884483	0.0347265	0.14217	<0.01	0.0860657	0.0338327	0.138299	<0.01	0.0452549	-0.00708729	0.0975972	0.09	0.0610899	0.00904634	0.113133	<0.05	0.052959	0.00036082	0.105557	<0.05
	Multiracial	0.0224447	0.00770381	0.0371856	<0.01	0.0435053	0.0281042	0.0589063	<0.001	0.0441044	0.02858	0.0596288	<0.001	0.0397001	0.0252307	0.0541694	<0.001	0.0444216	0.0282765	0.0605668	<0.001	0.0470887	0.0316762	0.0625011	<0.001
	Other	0.00223574	-0.037516	0.0419875	0.912	0.0393039	-0.000508659	0.0791164	0.053	0.0393803	-0.000136082	0.0788967	0.051	0.0172252	-0.0206546	0.0551049	0.373	0.052471	0.0102274	0.0947147	<0.05	0.0386936	0.000113882	0.0772734	<0.05
Region: Northeast	Midwest	0.00035953	-0.011032	0.0117511	0.951	-0.00192309	-0.0133583	0.00951212	0.742	0.00148345	-0.00998083	0.0129477	0.8	-0.000748479	-0.0117288	0.0102319	0.894	0.0102686	-0.00229369	0.0228309	0.109	0.00689897	-0.00482553	0.0186235	0.249
	South	0.00662317	-0.00557168	0.018818	0.287	0.00776335	-0.00445434	0.019981	0.213	0.0117287	-0.000447075	0.0239044	0.059	0.0102038	-0.00151583	0.0219235	0.088	0.0231531	0.00991243	0.0363938	<0.01	0.0133898	0.00100772	0.0257719	<0.05
	West	-0.0150077	-0.0268184	-0.00319703	<0.05	-0.00860171	-0.020468	0.0032646	0.155	-0.00657703	-0.0184204	0.00526637	0.276	-0.00695737	-0.0184728	0.00455807	0.236	0.0118912	-0.00115124	0.0249336	0.074	0.0119114	-0.000333472	0.0241564	0.057
	Live Alone	-0.0423155	-0.0520464	-0.0325846	<0.001	-0.0189035	-0.0285118	-0.0092952	<0.001	-0.0213284	-0.0309311	-0.0117257	<0.001	-0.00637201	-0.0159777	0.00323363	0.194	-0.02715	-0.0379546	-0.0163454	<0.001	-0.00836334	-0.01836	0.00163333	0.101
Median income: 0 - 44.9k	44.9k - 65.7k	-0.0206922	-0.0299693	-0.0114152	<0.001	-0.0279252	-0.0372159	-0.0186345	<0.001	-0.0293626	-0.0386648	-0.0200605	<0.001	-0.0154467	-0.0244532	-0.00644029	<0.01	-0.0126471	-0.0228649	-0.00242926	<0.05	-0.0150015	-0.0244985	-0.00550461	<0.01
	65.7k+	-0.0362033	-0.0477385	-0.024668	<0.001	-0.0419897	-0.0534987	-0.0304807	<0.001	-0.0435609	-0.0550628	-0.032059	<0.001	-0.0322685	-0.0434659	-0.0210712	<0.001	-0.0271133	-0.0397775	-0.0144491	<0.001	-0.0211879	-0.0329985	-0.00937737	<0.001
Density: 0 -150	150 - 1000	-0.0162309	-0.0271007	-0.00536109	<0.01	-0.00192786	-0.0127813	0.0089256	0.728	-0.00352807	-0.0144048	0.00734869	0.525	-0.0167072	-0.02727	-0.00614437	<0.01	-0.0053557	-0.0172894	0.00657801	0.379	-0.00248263	-0.0135881	0.00862287	0.661
	1000+	-0.0232599	-0.0355287	-0.0109912	<0.001	-0.00445963	-0.0167424	0.00782319	0.477	-0.00607974	-0.018418	0.00625851	0.334	-0.0198868	-0.0319	-0.00787359	<0.01	-0.00191375	-0.0154573	0.0116298	0.782	0.000983201	-0.0116963	0.0136627	0.879
No. of children: 0	1	0.00614233	-0.00360067	0.0158853	0.217	0.00113039	-0.00853109	0.0107919	0.819	0.00170527	-0.00799184	0.0114024	0.73	-0.00690477	-0.0163028	0.00249326	0.15	0.00201518	-0.008667	0.0126974	0.712	-0.0116086	-0.0216319	-0.00158525	<0.05
	2	0.0087389	-0.00124181	0.0187196	0.086	-0.00506162	-0.0150482	0.00492495	0.321	-0.00382422	-0.0138441	0.00619562	0.454	-0.0164056	-0.0260299	-0.00678127	<0.01	-0.00207399	-0.0132023	0.00905435	0.715	-0.0177894	-0.0281868	-0.00739199	<0.01
	3	0.0339281	0.0179648	0.0498915	<0.001	0.022057	0.00604313	0.0380708	<0.01	0.024271	0.00817398	0.040368	<0.01	0.00659959	-0.00893985	0.022139	0.405	0.0204717	0.00256233	0.0383811	<0.05	0.00422385	-0.012725	0.0211727	0.625
	4	0.0664117	0.0372062	0.0956172	<0.001	0.0650152	0.0347229	0.0953075	<0.001	0.066092	0.0357278	0.0964562	<0.001	0.0331195	0.00617175	0.0600673	<0.05	0.0538264	0.0224765	0.0851763	<0.01	0.0186379	-0.0127765	0.0500523	0.245
	5+	0.121491	0.0696722	0.173309	<0.001	0.126975	0.0734272	0.180522	<0.001	0.128888	0.0761566	0.181619	<0.001	0.0996912	0.0481267	0.151256	<0.001	0.102471	0.0521369	0.152805	<0.001	0.0756114	0.0245918	0.126631	<0.01
Profession: Non-essential	Healthcare professional	0.020744	0.0110507	0.0304373	<0.001	0.0252323	0.0155604	0.0349041	<0.001	0.0265702	0.016915	0.0362254	<0.001	0.0239086	0.0145108	0.0333063	<0.001	0.0224905	0.0118885	0.0330925	<0.001	0.0192758	0.00928889	0.0292627	<0.001
	Other essential workers	0.0270716	0.0163629	0.0377803	<0.001	0.0328453	0.022196	0.0434945	<0.001	0.0317355	0.0209383	0.0425328	<0.001	0.0184471	0.00817934	0.0287149	<0.001	0.0113407	-0.000246965	0.0229284	0.055	0.0130053	0.00196416	0.0240464	<0.05
b.
		Angry				Lonely				Sad				Stressed				Anxious				Tired
		estimate	conf.low	conf.high	p value	estimate	conf.low	conf.high	p value	estimate	conf.low	conf.high	p value	estimate	conf.low	conf.high	p value	estimate	conf.low	conf.high	p value	estimate	conf.low	conf.high	p value
Gender: Male	Female	-0.0161341	-0.0214265	-0.0108416	<0.001	-0.00454584	-0.00955471	0.000463028	0.075	0.0157994	0.0106934	0.0209053	<0.001	0.0147812	0.00901093	0.0205514	<0.001	0.0177647	0.0120661	0.0234634	<0.001	0.0264766	0.0216122	0.0313409	<0.001
	Other	0.0502813	0.0106359	0.0899267	<0.05	0.0765693	0.030813	0.122326	<0.01	0.108149	0.0601188	0.156178	<0.001	0.0876764	0.0402918	0.135061	<0.001	0.0930205	0.0443261	0.141715	<0.001	0.0873716	0.0484973	0.126246	<0.001
Age range: 18-30	30 - 45	0.00212359	-0.0042134	0.00846059	0.511	-0.0520861	-0.0591994	-0.0449728	<0.001	-0.0189799	-0.0260282	-0.0119317	<0.001	-0.0298839	-0.038045	-0.0217228	<0.001	-0.0378927	-0.0461213	-0.0296641	<0.001	-0.0542681	-0.061525	-0.0470112	<0.001
	45 - 60	-0.0243293	-0.0304319	-0.0182267	<0.001	-0.0820439	-0.0889222	-0.0751657	<0.001	-0.0513717	-0.0581404	-0.044603	<0.001	-0.0989475	-0.106675	-0.0912195	<0.001	-0.109706	-0.117508	-0.101904	<0.001	-0.148734	-0.155527	-0.141941	<0.001
	60 - 80	-0.0498687	-0.0553613	-0.0443761	<0.001	-0.110698	-0.117144	-0.104253	<0.001	-0.0848618	-0.091131	-0.0785925	<0.001	-0.170968	-0.178103	-0.163833	<0.001	-0.173675	-0.180924	-0.166426	<0.001	-0.225586	-0.231807	-0.219365	<0.001
	80+	-0.0659173	-0.0863419	-0.0454928	<0.001	-0.12699	-0.145496	-0.108485	<0.001	-0.112535	-0.132227	-0.0928431	<0.001	-0.205487	-0.2285	-0.182474	<0.001	-0.19972	-0.223232	-0.176208	<0.001	-0.256069	-0.272743	-0.239395	<0.001
Race/Ethnicity: White	African American	-0.0188514	-0.0287738	-0.00892909	<0.001	-0.0133766	-0.023975	-0.00277828	<0.05	-0.0368676	-0.0463341	-0.0274011	<0.001	-0.0644099	-0.0753424	-0.0534774	<0.001	-0.0618345	-0.0726197	-0.0510493	<0.001	-0.0624131	-0.072881	-0.0519453	<0.001
	Asian	-0.00936806	-0.0231737	0.00443755	0.184	-0.0184133	-0.0343922	-0.00243435	<0.05	-0.0132967	-0.0301286	0.00353517	0.122	-0.0340543	-0.0523963	-0.0157123	<0.001	-0.0334368	-0.0518305	-0.0150432	<0.001	-0.0313626	-0.0465287	-0.0161965	<0.001
	Hispanic/Latinx	-0.0273599	-0.0347599	-0.01996	<0.001	-0.0262136	-0.0338615	-0.0185657	<0.001	-0.0332284	-0.0409015	-0.0255553	<0.001	-0.0433779	-0.0530481	-0.0337076	<0.001	-0.0419806	-0.0516682	-0.032293	<0.001	-0.0449407	-0.0534769	-0.0364046	<0.001
	Hawaiian/Islander	-0.017892	-0.071486	0.035702	0.513	0.0237132	-0.0305787	0.0780052	0.392	0.020357	-0.0504139	0.0911279	0.573	-0.0381615	-0.0945622	0.0182392	0.185	-0.0158772	-0.0758718	0.0441173	0.604	-0.0133685	-0.0686625	0.0419256	0.636
	American Indian/Alaska Native	-0.0062377	-0.0313225	0.0188471	0.626	-0.0107128	-0.036297	0.0148714	0.412	-0.00845715	-0.0348438	0.0179295	0.53	-0.00189955	-0.0386469	0.0348478	0.919	-0.000805307	-0.0379837	0.0363731	0.966	-0.00480567	-0.0349724	0.0253611	0.755
	Multiracial	0.00126533	-0.00818899	0.0107197	0.793	0.00769919	-0.00219833	0.0175967	0.127	0.00415361	-0.00654774	0.014855	0.447	-0.00847467	-0.0194981	0.0025488	0.132	-0.00917583	-0.0203314	0.00197976	0.107	0.00392976	-0.00696838	0.0148279	0.48
	Other	0.00551789	-0.0158967	0.0269324	0.614	0.0102566	-0.0214021	0.0419153	0.525	0.0101237	-0.0204446	0.0406921	0.516	-0.00890231	-0.0342106	0.016406	0.491	-0.0103222	-0.0352508	0.0146064	0.417	0.00121381	-0.0276835	0.0301111	0.934
Region: Northeast	Midwest	0.00398773	-0.00279839	0.0107738	0.249	0.00544363	-0.00140061	0.0122879	0.119	0.00769415	0.000707651	0.0146806	<0.05	0.00315912	-0.00474684	0.0110651	0.434	0.0045818	-0.00329519	0.0124588	0.254	0.0111027	0.00420129	0.0180041	<0.01
	South	-0.00292028	-0.00992624	0.00408569	0.414	0.00390633	-0.00330622	0.0111189	0.288	-0.000252333	-0.00762684	0.00712218	0.947	-0.000936312	-0.00933234	0.00745972	0.827	-0.000774457	-0.0090454	0.00749648	0.854	0.00848886	0.00119887	0.0157789	<0.05
	West	0.0117398	0.00461773	0.0188619	<0.01	0.0148957	0.00789274	0.0218986	<0.001	0.0223314	0.0148849	0.0297779	<0.001	0.00952495	0.00110727	0.0179426	<0.05	0.0135536	0.00512362	0.0219836	<0.01	0.0189707	0.0117374	0.0262041	<0.001
	Live Alone	-0.00756733	-0.0131319	-0.00200274	<0.01	0.072928	0.0661065	0.0797495	<0.001	0.00889855	0.00275103	0.0150461	<0.01	-0.0077377	-0.0143841	-0.00109125	<0.05	-0.00750326	-0.0141027	-0.000903862	<0.05	0.00160163	-0.00412331	0.00732656	0.583
Median income: 0 - 44.9k	44.9k - 65.7k	-0.000215974	-0.00550108	0.00506913	0.936	-0.00186348	-0.00752543	0.00379848	0.519	0.00102507	-0.00463044	0.00668057	0.722	-0.00255196	-0.00889662	0.0037927	0.43	0.00125833	-0.00505735	0.00757401	0.696	-0.000600866	-0.00612984	0.00492811	0.831
	65.7k+	0.00531467	-0.00134484	0.0119742	0.118	0.00052168	-0.00641613	0.00745949	0.883	0.00866232	0.00160405	0.0157206	<0.05	0.00253476	-0.00533215	0.0104017	0.528	0.00650097	-0.00129489	0.0142968	0.102	0.00385552	-0.00299663	0.0107077	0.27
Density: 0 -150	150 - 1000	0.0092665	0.00326462	0.0152684	<0.01	0.00547039	-0.000848927	0.0117897	0.09	0.0127027	0.00634171	0.0190636	<0.001	0.0119729	0.00472549	0.0192203	<0.01	0.014101	0.00688364	0.0213183	<0.001	0.00101125	-0.0054719	0.0074944	0.76
	1000+	0.0162085	0.00911425	0.0233028	<0.001	0.00914008	0.00186093	0.0164192	<0.05	0.0191141	0.0116517	0.0265765	<0.001	0.0194335	0.0110405	0.0278264	<0.001	0.0205541	0.0121948	0.0289135	<0.001	0.00249195	-0.00503034	0.0100142	0.516
No. of children: 0	1	-0.0100355	-0.0154921	-0.00457886	<0.001	-0.00325474	-0.00836576	0.00185629	0.212	-0.0105038	-0.0160794	-0.00492822	<0.001	0.0109854	0.00427734	0.0176934	<0.01	0.00314218	-0.00349515	0.00977951	0.353	0.0106063	0.0049973	0.0162152	<0.001
	2	-0.00859079	-0.0150216	-0.00215994	<0.01	-0.0130942	-0.0188661	-0.00732225	<0.001	-0.00970056	-0.0162544	-0.00314668	<0.01	0.0136853	0.00627538	0.0210953	<0.001	0.00319824	-0.00414128	0.0105378	0.393	0.00812758	0.00167476	0.0145804	<0.05
	3	-0.0159298	-0.0252501	-0.00660947	<0.01	-0.0134578	-0.0218619	-0.00505358	<0.01	-0.016715	-0.0265629	-0.00686711	<0.01	0.00668831	-0.00483177	0.0182084	0.255	-0.00509287	-0.0165116	0.00632586	0.382	0.00268588	-0.00718617	0.0125579	0.594
	4	-0.00885017	-0.027087	0.00938666	0.342	-0.00970912	-0.0242124	0.00479419	0.189	-0.0112601	-0.0325369	0.0100168	0.3	0.0190662	-0.00480706	0.0429394	0.118	-0.000216105	-0.0234295	0.0229973	0.985	0.0114042	-0.0103995	0.0332079	0.305
	5+	-0.0315212	-0.0494855	-0.0135568	<0.01	-0.0202723	-0.0365208	-0.00402391	<0.05	-0.0295465	-0.0518054	-0.00728752	<0.01	-0.0185674	-0.0471838	0.0100491	0.203	-0.0353987	-0.0643679	-0.00642956	<0.05	-0.021242	-0.0430887	0.000604605	0.057
Profession: Non-essential	Healthcare professional	-0.0149268	-0.020129	-0.00972463	<0.001	-0.00425142	-0.00973337	0.00123053	0.129	-0.0114834	-0.0171032	-0.00586365	<0.001	-0.00127848	-0.00790901	0.00535204	0.705	-0.0159481	-0.0224926	-0.00940364	<0.001	0.00906409	0.00351122	0.014617	<0.01
	Other essential workers	-0.00824847	-0.0144109	-0.00208609	<0.01	-0.00443822	-0.0105253	0.00164883	0.153	-0.0138187	-0.0199259	-0.00771148	<0.001	-0.00168967	-0.00902337	0.00564403	0.652	-0.010918	-0.018087	-0.00374897	<0.01	-0.000171197	-0.00637863	0.00603624	0.957
