# Supplementary material for: Daily positive and negative affect during the COVID-19 pandemic
Source: Front Psychol. 2024 Jan 8;14:1239123. doi: 10.3389/fpsyg.2023.1239123 (PMC10800618; doi:10.3389/fpsyg.2023.1239123)
Supplement: Supplementary file 8 [file Table_5.XLSX]

## Sheet: Supplementary Table 5
Supplementary Table 5. Associations between stressors and positive (a) and negative (b) affect.
a.
	Happy				Optimistic				Hopeful				Calm				Grateful				Thoughful
	estimate	conf.low	conf.high	p value	estimate	conf.low	conf.high	p value	estimate	conf.low	conf.high	p value	estimate	conf.low	conf.high	p value	estimate	conf.low	conf.high	p value	estimate	conf.low	conf.high	p value
Rt value	-0.001658	-0.00412574	0.000809735	0.188	-0.00322758	-0.00571136	-0.0007438	<0.05	-0.00380177	-0.00627856	-0.00132499	<0.01	-0.00394397	-0.00636253	-0.00152541	<0.01	-0.00345802	-0.00619668	-0.000719354	<0.05	-0.00161288	-0.00418197	0.000956213	0.219
Exposure stressors	-0.00110414	-0.00652712	0.00431885	0.69	-0.00303343	-0.00845235	0.00238548	0.273	-0.000720916	-0.0061735	0.00473167	0.796	-0.00843531	-0.0136712	-0.00319943	<0.01	-0.0031666	-0.00928002	0.00294683	0.31	0.000146891	-0.00555318	0.00584697	0.96
Health stressors	-0.0103189	-0.0133832	-0.00725457	<0.001	-0.00507106	-0.00814504	-0.00199708	<0.01	-0.00445007	-0.00752379	-0.00137636	<0.01	-0.00544692	-0.00844993	-0.00244391	<0.001	-0.00657926	-0.0100191	-0.00313943	<0.001	-0.00213124	-0.00533664	0.00107415	0.193
Feeling unwell	-0.107252	-0.114411	-0.100093	<0.001	-0.0790473	-0.086445	-0.0716496	<0.001	-0.0740794	-0.0817118	-0.0664469	<0.001	-0.0795223	-0.0866743	-0.0723704	<0.001	-0.0923966	-0.101578	-0.0832155	<0.001	-0.0745567	-0.082937	-0.0661763	<0.001
Symptom stressors	-0.0348636	-0.0377387	-0.0319886	<0.001	-0.0289867	-0.0318805	-0.0260929	<0.001	-0.0277711	-0.0306978	-0.0248444	<0.001	-0.0306356	-0.033434	-0.0278372	<0.001	-0.0297205	-0.0331455	-0.0262954	<0.001	-0.0156396	-0.0188025	-0.0124768	<0.001
Demographic stressors	-0.0101139	-0.016057	-0.0041709	<0.01	0.0157198	0.00980813	0.0216315	<0.001	0.017576	0.0116726	0.0234794	<0.001	0.00780546	0.00199224	0.0136187	<0.01	0.0140047	0.00752416	0.0204851	<0.001	0.00879788	0.00272233	0.0148734	<0.01
Sleep stressors	-0.0451987	-0.0488275	-0.0415699	<0.001	-0.0346266	-0.0382393	-0.0310138	<0.001	-0.0332806	-0.0369124	-0.0296488	<0.001	-0.0468172	-0.0503983	-0.0432361	<0.001	-0.0367892	-0.0408545	-0.0327239	<0.001	-0.0256321	-0.0294323	-0.0218319	<0.001
b.
	Angry				Lonely				Sad				Stressed				Anxious				Tired
	estimate	conf.low	conf.high	p value	estimate	conf.low	conf.high	p value	estimate	conf.low	conf.high	p value	estimate	conf.low	conf.high	p value	estimate	conf.low	conf.high	p value	estimate	conf.low	conf.high	p value
Rt value	0.00601339	0.00454691	0.00747986	<0.001	0.003307	0.00180373	0.00481027	<0.001	0.00588355	0.00435257	0.00741453	<0.001	0.0127782	0.0110002	0.0145562	<0.001	0.0143677	0.0126047	0.0161308	<0.001	0.00918963	0.00764449	0.0107348	<0.001
Exposure stressors	0.0230282	0.0193064	0.0267501	<0.001	0.0207025	0.0168229	0.0245822	<0.001	0.0257142	0.0218293	0.0295991	<0.001	0.0570133	0.0525994	0.0614272	<0.001	0.0496018	0.0451793	0.0540242	<0.001	0.0333686	0.029525	0.0372122	<0.001
Health stressors	0.000376619	-0.00156884	0.00232207	0.704	0.00255223	0.000643013	0.00446145	<0.01	0.000857303	-0.0010748	0.00278941	0.384	0.00184076	-0.000439665	0.00412118	0.114	0.00103221	-0.00124418	0.0033086	0.374	-0.000551713	-0.00244031	0.00133689	0.567
Feeling unwell	0.0350157	0.0265288	0.0435025	<0.001	0.0463427	0.0385702	0.0541152	<0.001	0.0922168	0.0837558	0.100678	<0.001	0.0986433	0.0898542	0.107432	<0.001	0.0964796	0.087484	0.105475	<0.001	0.114497	0.106735	0.12226	<0.001
Symptom stressors	0.0204109	0.01769	0.0231318	<0.001	0.0271981	0.0244718	0.0299244	<0.001	0.0297127	0.0270117	0.0324137	<0.001	0.0485073	0.045602	0.0514127	<0.001	0.043607	0.0406466	0.0465674	<0.001	0.0788763	0.0763123	0.0814403	<0.001
Demographic stressors	-0.0170503	-0.0203723	-0.0137282	<0.001	-0.0183811	-0.0216519	-0.0151103	<0.001	-0.0244258	-0.0277949	-0.0210568	<0.001	-0.0556128	-0.0594582	-0.0517673	<0.001	-0.0507141	-0.0545659	-0.0468623	<0.001	-0.0641492	-0.0673962	-0.0609022	<0.001
Sleep stressors	0.0247323	0.0222126	0.027252	<0.001	0.0277887	0.0251801	0.0303973	<0.001	0.0345683	0.0320069	0.0371297	<0.001	0.0572756	0.0543572	0.0601941	<0.001	0.044938	0.04208	0.0477961	<0.001	0.11128	0.108575	0.113986	<0.001
