# Supplementary material for: Daily positive and negative affect during the COVID-19 pandemic
Source: Front Psychol. 2024 Jan 8;14:1239123. doi: 10.3389/fpsyg.2023.1239123 (PMC10800618; doi:10.3389/fpsyg.2023.1239123)
Supplement: Supplementary file 9 [file Table_6.XLSX]

## Sheet: Supplementary Table 6
Supplementary Table 6. Protective behavior predicting future (a) positive and (b) negative affect.
a.
	Happy				Optimistic				Hopeful				Calm				Grateful				Thoughful
	estimate	conf.low	conf.high	p value	estimate	conf.low	conf.high	p value	estimate	conf.low	conf.high	p value	estimate	conf.low	conf.high	p value	estimate	conf.low	conf.high	p value	estimate	conf.low	conf.high	p value
Stayed home	-0.0363572	-0.0422381	-0.0304763	<0.001	-0.0272381	-0.0331444	-0.0213318	<0.001	-0.0267294	-0.0326055	-0.0208534	<0.001	-0.0220265	-0.0277542	-0.0162988	<0.001	-0.0303674	-0.03685	-0.0238848	<0.001	-0.0269995	-0.033107	-0.020892	<0.001
Face covering	-0.0163767	-0.0228179	-0.0099356	<0.001	-0.00469707	-0.0110948	0.00170063	0.15	-0.00426589	-0.0106889	0.00215707	0.193	-0.011817	-0.0181028	-0.00553108	<0.001	-0.00746943	-0.0146085	-0.000330316	<0.05	0.00134608	-0.00537004	0.0080622	0.694
Social distancing	-0.000243259	-0.00837703	0.00789051	0.953	0.0124903	0.00420899	0.0207717	<0.01	0.0120108	0.00374826	0.0202734	<0.01	0.0082136	0.000262954	0.0161642	<0.05	0.0185084	0.00946875	0.027548	<0.001	0.028949	0.0204026	0.0374954	<0.001
b.
	Angry				Lonely				Sad				Stressed				Anxious				Tired
	estimate	conf.low	conf.high	p value	estimate	conf.low	conf.high	p value	estimate	conf.low	conf.high	p value	estimate	conf.low	conf.high	p value	estimate	conf.low	conf.high	p value	estimate	conf.low	conf.high	p value
Stayed home	0.0105923	0.00705227	0.0141323	<0.001	0.015694	0.011828	0.01956	<0.001	0.0134173	0.00948498	0.0173496	<0.001	0.0115746	0.00739887	0.0157504	<0.001	0.0103587	0.00624034	0.0144771	<0.001	0.00935013	0.00547975	0.0132205	<0.001
Face covering	0.00782096	0.00396772	0.0116742	<0.001	0.00525089	0.00172049	0.0087813	<0.01	0.00968586	0.00587389	0.0134978	<0.001	0.0211185	0.0168621	0.0253749	<0.001	0.0157726	0.0115746	0.0199706	<0.001	0.0145138	0.0109238	0.0181037	<0.001
Social distancing	0.00344032	-0.00154026	0.00842089	0.176	0.00266896	-0.00247341	0.00781132	0.309	0.00808139	0.00295394	0.0132088	<0.01	0.00461781	-0.001285	0.0105206	0.125	0.00742811	0.00167081	0.0131854	<0.05	0.000101718	-0.00491675	0.00512018	0.968
