# Supplementary material for: Daily positive and negative affect during the COVID-19 pandemic
Source: Front Psychol. 2024 Jan 8;14:1239123. doi: 10.3389/fpsyg.2023.1239123 (PMC10800618; doi:10.3389/fpsyg.2023.1239123)
Supplement: Supplementary file 10 [file Table_7.XLSX]

## Sheet: Supplementary Table 7
Supplementary Table 7. (a) Positive affect and (b) negative affect predicting future protective behavior.
a.
	Stayed home				Face covering				Social distancing
	OR	conf.low	conf.high	p value	OR	conf.low	conf.high	p value	OR	conf.low	conf.high	p value
Happy	0.693042	0.653356	0.735138	<0.001	0.750748	0.689104	0.817906	<0.001	0.7163	0.63792	0.804311	<0.001
Optimistic	0.973765	0.917911	1.03302	0.378	1.07245	0.989116	1.1628	0.09	1.07847	0.966601	1.20329	0.176
Hopeful	0.998706	0.944915	1.05556	0.963	1.08799	1.00701	1.17548	<0.05	0.945619	0.851275	1.05042	0.297
Calm	1.19445	1.13078	1.26171	<0.001	0.954194	0.880849	1.03365	0.251	1.01794	0.905108	1.14484	0.767
Grateful	0.997678	0.94824	1.04969	0.929	0.949895	0.884524	1.0201	0.158	1.14042	1.03481	1.2568	<0.01
Thoughtful	0.988006	0.940496	1.03792	0.631	1.17613	1.09292	1.26568	<0.001	1.47761	1.33643	1.6337	<0.001
b.
	Stayed home				Face covering				Social distancing
	OR	conf.low	conf.high	p value	OR	conf.low	conf.high	p value	OR	conf.low	conf.high	p value
Angry	1.11954	1.04943	1.19433	<0.01	0.970821	0.875291	1.07678	0.575	0.871963	0.761984	0.997817	<0.05
Lonely	1.11981	1.05393	1.18981	<0.001	0.868713	0.798069	0.945611	<0.01	0.918751	0.812614	1.03875	0.176
Sad	0.994015	0.93363	1.05831	0.851	0.978663	0.893575	1.07185	0.642	1.12765	0.988305	1.28665	0.074
Stressed	0.905271	0.856677	0.956622	<0.001	1.18182	1.09569	1.27473	<0.001	0.912197	0.822192	1.01206	0.083
Anxious	1.03444	0.979674	1.09227	0.222	1.1027	1.02365	1.18784	<0.05	1.21857	1.09593	1.35494	<0.001
Tired	1.11295	1.06098	1.16746	<0.001	1.09781	1.02956	1.17058	<0.01	0.886736	0.812128	0.968199	<0.01
